# Supplementary material for: Ephrin B Activate Src Family Kinases in Fibroblasts Inducing Stromal Remodeling in Prostate Cancer
Source: Cancers (Basel). 2022 May 9;14(9):2336. doi: 10.3390/cancers14092336 (PMC9102363; doi:10.3390/cancers14092336)
Supplement: Supplementary file 1 [file cancers-14-02336-s001.zip]

Archive with 1 entries (1 files):
- cancers-1687376-supplementary.pdf
